# Supplementary material for: The Emerging Role of PET/CT with PSMA-Targeting Radiopharmaceuticals in Clear Cell Renal Cancer: An Updated Systematic Review
Source: Cancers (Basel). 2023 Jan 5;15(2):355. doi: 10.3390/cancers15020355 (PMC9857064; doi:10.3390/cancers15020355)
Supplement: Supplementary file 1 [file cancers-15-00355-s001.zip]

Archive with 2 entries (2 files):
- Supplementary table S1.docx
- Supplementary table S2.docx
